# Supplementary material for: Diversification of Schistosoma japonicum in Mainland China Revealed by Mitochondrial DNA
Source: PLoS Negl Trop Dis. 2012 Feb 14;6(2):e1503. doi: 10.1371/journal.pntd.0001503 (PMC3279335; doi:10.1371/journal.pntd.0001503)
Supplement: Table S3 — Within-locality diversity of Schistosoma japonicum from 18 localities in mainland China based on 16S-12S fragment. (XLS) [file pntd.0001503.s003.xls]

## Sheet: 16S-12S 
Locality	n	µ	h	π
HBwh	10	4	0.733 ± 0.120	0.0023 ± 0.0005
HBjz	10	6	0.889 ± 0.075	0.0024 ± 0.0005
HBqj	10	5	0.867 ± 0.071	0.0020 ± 0.0003
HByx	10	4	0.822 ± 0.072	0.0017 ± 0.0002
HBhh	10	2	0.467 ± 0.132	0.0006 ± 0.0002
HBga	10	3	0.644 ± 0.101	0.0016 ± 0.0002
HNlx	10	4	0.711 ± 0.117	0.0009 ± 0.0003
HNxy	9	4	0.750 ± 0.105	0.0021 ± 0.0003
HNhr	10	8	0.956 ± 0.059	0.0018 ± 0.0003
AHtl	9	3	0.639 ± 0.126	0.0013 ± 0.0002
AHgc	7	4	0.714 ± 0.181	0.0021 ± 0.0028
AHzy	10	2	0.533 ± 0.095	0.0007 ± 0.0001
JXxj	10	5	0.844 ± 0.080	0.0040 ± 0.0005
JXpz	10	7	0.933 ± 0.062	0.0027 ± 0.0005
JSzj	10	6	0.844 ± 0.103	0.0027 ± 0.0007
SCxc	7	2	0.679 ± 0.122	0.0026 ± 0.0006
YNey	10	2	0.222 ± 0.166	0.0005± 0.0003
YNhq	9	2	0.389 ± 0.164	0.0011 ± 0.0005
All	171	53	0.957 ± 0.010	0.0032 ± 0.0002
The names of sample localities were abbreviated as the same as in Table 1.
For 16S-12S, except the population in Xichang of Sichuan province (SCxc), other populations in the SW China region had lower haplotype and nucleotide diversity than those in any populations in the ML reaches.
n, the number of worms sequenced; µ, the number of unique haplotypes within a locality; h, haplotype diversity ± standard deviation; π, nucleotide diversity ± standard deviation.
