# Supplementary material for: Diversification of Schistosoma japonicum in Mainland China Revealed by Mitochondrial DNA
Source: PLoS Negl Trop Dis. 2012 Feb 14;6(2):e1503. doi: 10.1371/journal.pntd.0001503 (PMC3279335; doi:10.1371/journal.pntd.0001503)
Supplement: Table S4 — Geographical population pairwise genetic distance ( F st) and gene flow (Nm) based on ND1. (XLS) [file pntd.0001503.s004.xls]

## Sheet: Fst and Nm for ND1
					Fst based on ND1
	HBwh	HBjz	HBqj	HByx	HBhh	HBga	HNlx	HNxy	HNhr	AHtl	AHgc	AHzy	JXxj	JXpz	JSzj	SCxc	YNey	YNhq
HBwh
HBjz	0.04783
HBqj	0.06808	0.03509
HByx	0.04027	0.0081	0.03322
HBhh	0.326*	0.337*	0.285*	0.337*
HBga	0.25563	0.18909	0.14649	0.18126	0.350*
HNlx	0.109	0.1952	0.364*	0.28571	0.613*	0.437*
HNxy	0.15089	0.09334	0.16896	0.12796	0.538*	0.20932	0.2147
HNhr	0.00577	-0.02933	0.0256	0.00112	0.335*	0.20363	0.16427	0.1116
AHtl	0.12909	0.09409	0.08408	0.04401	0.637*	0.22194	0.428*	0.11631	0.10453
AHgc	0.03121	0.17476	0.14439	0.14167	0.591*	0.16255	0.460*	0.05615	0.20909	0.04348
AHzy	0.663*	0.511*	0.549*	0.543*	0.885*	0.491*	0.686*	0.387*	0.597*	0.622*	0.415*
JXxj	0.17	0.14215	0.12751	0.12023	0.647*	0.13986	0.484*	0.11111	0.17654	0.16252	0.03756	0.437*
JXpz	0.11611	0.10815	0.12745	0.08571	0.502*	0.22449	0.470*	0.23773	0.17284	0.14493	0.18148	0.641*	0.285*
JSzj	0.09389	0.08683	0.12449	0.11441	0.507*	0.20847	0.26571	0.20184	-0.01071	0.23384	0.308*	0.662*	0.14297	0.315*
SCxc	0.304*	0.264*	0.255*	0.253*	0.648*	0.383*	0.487*	0.365*	0.245*	0.366*	0.409*	0.737*	0.449*	0.420*	0.311*
YNey	0.156*	0.150*	0.115*	0.126*	0.667*	0.350*	0.459*	0.341*	0.077*	0.269*	0.394*	0.800*	0.451*	0.368*	0.157*	0.325*
YNhq	0.154*	0.144*	0.105*	0.117*	0.776*	0.357*	0.475*	0.351*	0.061	0.299*	0.421*	0.854*	0.480*	0.400*	0.155*	0.275*	0.05797
					Nm based on ND1
	HBwh	HBjz	HBqj	HByx	HBhh	HBga	HNlx	HNxy	HNhr	AHtl	AHgc	AHzy	JXxj	JXpz	JSzj	SCxc	YNey	YNhq
HBwh
HBjz	9.95455
HBqj	6.84456	13.7489
HByx	11.9166	61.25	14.5492
HBhh	1.0332	0.98556	1.25668	0.98585
HBga	1.45594	2.14427	2.9133	2.25843	0.9276
HNlx	2.11294	2.06142	0.87349	1.25	0.31563	0.64268
HNxy	1.99287	4.85694	2.45924	3.40747	0.42857	1.88874	1.82879
HNhr	86.1728	∞	19.0341	445	0.99057	1.95547	2.54373	3.98026
AHtl	1.68259	4.81428	5.44643	10.8607	0.28488	1.7529	0.66563	3.79888	4.28322
AHgc	7.10196	2.36114	2.96296	3.02941	0.34567	2.57601	0.58573	8.40426	1.89136	11
AHzy	0.25307	0.47689	0.40916	0.41971	0.06481	0.51788	0.22848	0.79	0.33654	0.30357	0.70259
JXxj	1.85012	1.5648	1.69767	1.77036	0.27239	1.58456	0.53125	4	2.30804	2.57653	12.8125	0.64231
JXpz	2.81364	4.12338	3.42308	5.33333	0.4959	1.72723	0.562	1.60326	2.39286	2.95	2.2551	0.27953	1.25
JSzj	4.82531	5.25868	3.51636	3.87019	0.48438	2.17523	1.35	1.97716	∞	1.6382	1.11842	0.25434	2.95784	1.08333
SCxc	1.1447	1.39675	1.4574	1.47584	0.27143	0.80383	0.52571	0.86957	1.54255	0.86558	0.72395	0.17857	0.61236	0.68929	1.1084
Yney	2.69861	2.84459	3.83929	3.47059	0.25	0.9306	0.59021	0.96429	6	1.3587	0.76818	0.125	0.60915	0.86047	2.67647	1.03982
YNhq	2.73077	2.96667	4.24987	3.782	0.14393	0.9018	0.55181	0.92574	7.63401	1.17225	0.68667	0.08554	0.54222	0.75036	2.71809	1.31778	8.125
The names of sample localities were abbreviated as the same as in Table 1.
For ND1, significant difference (P < 0.05) existed between populations in the ML reaches and populations in Sichuan and Yunnan provinces, except the Fst between HNhr and YNhq which showed no significant difference (P > 0.05). But, the Fst between SCxc and two populations in Yunnan (YNey and YNhq) had significant difference (P < 0.05), with no significance between the YNey and YNhq (P > 0.05). Amo…
* indicating P < 0.05.
