# Supplementary material for: Diversification of Schistosoma japonicum in Mainland China Revealed by Mitochondrial DNA
Source: PLoS Negl Trop Dis. 2012 Feb 14;6(2):e1503. doi: 10.1371/journal.pntd.0001503 (PMC3279335; doi:10.1371/journal.pntd.0001503)
Supplement: Table S5 — Geographical population pairwise genetic distance ( F st) and gene flow (Nm) based on 16S-12S. (XLS) [file pntd.0001503.s005.xls]

## Sheet: Fst and Nm for 16s-12s
					Fst based on 16S-12S
	HBwh	HBjz	HBqj	HByx	HBhh	HBga	HNlx	HNxy	HNhr	AHtl	AHgc	AHzy	JXxj	JXpz	JSzj	SCxc	YNey	YNhq
HBwh
HBjz	0.07311
HBqj	0.06881	-0.00978
HByx	0.12613	0.03455	0.05077
HBhh	0.326*	0.346*	0.318*	0.430*
HBga	0.15916	0.07744	0.12318	0.17683	0.41481
HNlx	0.264*	0.170*	0.19658	0.21968	0.666*	0.403*
HNxy	0.13784	0.14819	0.18669	0.19876	0.553*	0.281*	0.318*
HNhr	0.13381	0.04377	0.05445	0.08134	0.450*	0.227*	0.00327	0.1088
AHtl	0.16745	0.0563	0.04809	0.11283	0.603*	0.256*	0.20598	0.16086	0.09822
AHgc	0.12745	0.03203	0.06597	0.105	0.499*	0.14132	0.356*	0.13638	0.1839	0.05452
AHzy	0.439*	0.364*	0.431*	0.444*	0.761*	0.464*	0.684*	0.420*	0.516*	0.478*	0.290*
JXxj	0.374*	0.326*	0.358*	0.365*	0.545*	0.394*	0.452*	0.312*	0.383*	0.357*	0.296*	0.423*
JXpz	0.13384	0.08672	0.11681	0.15	0.336*	0.13743	0.360*	0.11747	0.211*	0.108	0.06526	0.353*	0.113
JSzj	0.247*	0.175*	0.187*	0.197*	0.508*	0.327*	0.11616	0.247*	0.10541	0.168*	0.259*	0.514*	0.272*	0.239*
SCxc	0.725*	0.718*	0.738*	0.742*	0.836*	0.764*	0.790*	0.734*	0.732*	0.767*	0.736*	0.830*	0.606*	0.695*	0.655*
YNey 19 20	0.697*	0.679*	0.714*	0.721*	0.889*	0.766*	0.804*	0.722*	0.699*	0.779*	0.756*	0.883*	0.613*	0.686*	0.629*	0.696*
YNhq	0.664*	0.646*	0.676*	0.682*	0.844*	0.728*	0.748*	0.683*	0.660*	0.725*	0.708*	0.839*	0.592*	0.655*	0.599*	0.639*	0.09091
					Nm based on 16S-12S
	HBwh	HBjz	HBqj	HByx	HBhh	HBga	HNlx	HNxy	HNhr	AHtl	AHgc	AHzy	JXxj	JXpz	JSzj	SCxc	YNey	YNhq
HBwh
HBjz	6.33858
HBqj	6.76606	∞
HByx	3.46429	13.9706	9.34783
HBhh	1.03	0.9434	1.07054	0.66016
HBga	2.64151	5.95652	3.55908	2.32759	0.70536
HNlx	1.38819	2.43213	2.04348	1.77606	0.25	0.74058
HNxy	2.90224	2.874	2.17825	2.01558	0.40351	1.27931	1.06928
HNhr	3.23661	10.9231	8.68243	5.64732	0.6087	1.69944	152.5	4.19462
AHtl	2.48603	8.38164	9.89774	3.93153	0.32831	1.45046	1.92737	2.60828	4.59058
AHgc	3.42304	15.1113	7.07911	4.26211	0.50195	3.03802	0.90133	3.1662	2.21884	8.67064
AHzy	0.63855	0.87288	0.65809	0.625	0.15625	0.57746	0.23026	0.68787	0.46774	0.5448	1.22376
JXxj	0.83647	1.03246	0.89332	0.86957	0.41624	0.76878	0.60487	1.09929	0.80244	0.89684	1.18503	0.68088
JXpz	3.23585	5.26563	3.78049	2.83333	0.98661	3.1383	0.88722	3.89912	1.85976	1.89851	7.16115	0.91532	3.94
JSzj	1.51724	2.35695	2.17302	2.03488	0.48319	1.02842	3.80435	1.51831	4.24324	4.25922	1.42821	0.472	1.33694	1.59012
SCxc	0.18935	0.19617	0.17731	0.17376	0.09757	0.1544	0.1326	0.18078	0.18214	0.15136	0.17854	0.102	0.32499	0.21898	0.26312
YNey	0.21735	0.23587	0.20026	0.1933	0.06184	0.15259	0.12113	0.19231	0.21446	0.14151	0.16126	0.06591	0.31502	0.22863	0.29431	0.21743
YNhq	0.25219	0.27306	0.23941	0.23225	0.09222	0.18667	0.1678	0.23118	0.25726	0.18918	0.20603	0.09562	0.34445	0.26238	0.33401	0.28246	5
The names of sample localities were abbreviated as the same as in Table 1.
For the 16S-12S fragment, Fst of all pairwises varied from 0.592 to 0.889 between populations in the ML reaches and populations in the SW China region, showing a highly significant difference (P < 0.001), with the corresponding gene flows (Nm) being rather limited (< 0.400) in between. Among the 15 populations in the ML reaches, Fst varied from 0.010 to 0.762, with some of them having little gene…
* indicating P < 0.05.
