# Supplementary material for: Diversification of Schistosoma japonicum in Mainland China Revealed by Mitochondrial DNA
Source: PLoS Negl Trop Dis. 2012 Feb 14;6(2):e1503. doi: 10.1371/journal.pntd.0001503 (PMC3279335; doi:10.1371/journal.pntd.0001503)
Supplement: Table S6 — Geographical population pairwise genetic distance ( F st) and gene flow (Nm) based on Cytb-ND4L-ND4. (XLS) [file pntd.0001503.s006.xls]

## Sheet: Fst and Nm for Cytb-ND4L-ND4
					Fst based on Cytb-ND4L-ND4
	HBwh	HBjz	HBqj	HByx	HBhh	HBga	HNlx	HNxy	HNhr	AHtl	AHgc	AHzy	JXxj	JXpz	JSzj	SCxc	YNey	YNhq
HBwh
HBjz	0.15588
HBqj	0.15546	-0.00198
HByx	0.12181	0.00516	0.02906
HBhh	0.260*	0.244*	0.250*	0.215*
HBga	0.262*	0.16667	0.234*	0.189*	0.349*
HNlx	0.243*	0.207*	0.15	0.14286	0.539*	0.448*
HNxy	0.17108	-0.01969	0.02062	-0.00694	0.385*	0.277*	0.19192
HNhr	0.14414	0.04295	0.07005	0.06941	0.320*	0.276*	0.07801	0.06149
AHtl	0.214*	0.09188	0.10747	0.08186	0.398*	0.281*	0.261*	0.06961	0.10842
AHgc	0.169	0.1457	0.20455	0.12095	0.405*	0.252*	0.516*	0.2029	0.311*	0.25451
AHzy	0.430*	0.400*	0.482*	0.349*	0.693*	0.349*	0.777*	0.566*	0.529*	0.542*	0.333*
JXxj	0.218*	0.01111	0.13486	0.06945	0.361*	0.16464	0.392*	0.0824	0.20139	0.16179	0.04514	0.16667
JXpz	0.329*	0.315*	0.332*	0.270*	0.437*	0.352*	0.523*	0.375*	0.388*	0.384*	0.295*	0.480*	0.292*
JSzj	0.16414	0.195*	0.157*	0.14054	0.429*	0.386*	0.14303	0.16152	0.08905	0.232*	0.428*	0.638*	0.331*	0.467*
SCxc	0.364*	0.421*	0.373*	0.327*	0.666*	0.514*	0.503*	0.467*	0.297*	0.14863	0.609*	0.811*	0.510*	0.603*	0.388*
YNey 19 20	0.444*	0.592*	0.512*	0.440*	0.809*	0.641*	0.711*	0.666*	0.434*	0.349	0.747*	0.936*	0.666*	0.700*	0.509*	0
YNhq	0.444*	0.592*	0.512*	0.440*	0.809*	0.641*	0.711*	0.666*	0.434*	0.34	0.747*	0.936*	0.666*	0.700*	0.509*	0	0
					Nm based on Cytb-ND4L-ND4
	HBwh	HBjz	HBqj	HByx	HBhh	HBga	HNlx	HNxy	HNhr	AHtl	AHgc	AHzy	JXxj	JXpz	JSzj	SCxc	YNey	YNhq
HBwh
HBjz	2.70761
HBqj	2.71635	∞
HByx	3.60463	96.4311	16.7079
HBhh	1.42187	1.54545	1.5	1.81823
HBga	1.40214	2.5	1.6289	2.13687	0.93182
HNlx	1.5493	1.91265	2.83333	2.99989	0.42647	0.61606
HNxy	2.42268	∞	23.75	∞	0.79545	1.30271	2.10526
HNhr	2.96875	11.1413	6.63793	6.70364	1.05769	1.30605	5.90909	7.63158
AHtl	1.83612	4.94186	4.15254	5.60777	0.75581	1.27907	1.41355	6.68269	4.11157
AHgc	2.3587	2.93165	1.94444	3.63405	0.73214	1.47833	0.46798	1.96429	1.10345	1.46455
AHzy	0.66129	0.74863	0.53571	0.9322	0.22115	0.93071	0.14286	0.38235	0.44402	0.42213	1
JXxj	1.78571	44.5	3.20755	6.69901	0.88462	2.53695	0.77338	5.56818	1.98276	2.59036	10.5769	2.5
JXpz	1.01928	1.08607	1.00507	1.34555	0.64179	0.91743	0.45531	0.8318	0.78655	0.79969	1.19019	0.54104	1.21041
JSzj	2.54615	2.05508	2.68293	3.05762	0.66379	0.79399	2.99587	2.59554	5.11468	1.65493	0.66642	0.28348	1.00616	0.56931
SCxc	0.87349	0.68736	0.83893	1.02866	0.25	0.47146	0.49213	0.56985	1.18056	2.86408	0.32007	0.11614	0.47945	0.32895	0.78714
YNey	0.625	0.34375	0.475	0.63629	0.11765	0.27885	0.20312	0.25	0.65	0.93182	0.16892	0.03365	0.25	0.21379	0.48182	∞
YNhq	0.625	0.34375	0.475	0.63629	0.11765	0.27885	0.20312	0.25	0.65	0.93182	0.16892	0.03365	0.25	0.21379	0.48182	∞	∞
The names of sample localities were abbreviated as the same as in Table 1.
For Cytb-ND4L-ND4 fragment, Fst values between populations in the ML reaches and populations in the SW China region varied from 0.148 to 0.946, being little lower than those for 16S-12S, but the Fst values of all pairwise analyses were significantly different (P < 0.05), except the Fst between all three mountainous populations and AHtl (P > 0.05). Among the 15 populations in the ML reaches, the F…
* indicating P < 0.05.
